# Supplementary material for: Which rehabilitation initiatives can effectively improve participation in an educational setting for visually impaired and blind adolescents? A systematic review
Source: BMC Ophthalmol. 2024 Jan 4;24:10. doi: 10.1186/s12886-023-03267-8 (PMC10768278; doi:10.1186/s12886-023-03267-8)
Supplement: Supplementary file 3 — Additional file 3. Data extraction sheet. [file 12886_2023_3267_MOESM3_ESM.xlsx]

## Sheet: Ark1
Title: Additional file 3. Data extraction sheet.
Legend: An overview of the study characteristics extracted from the studies included in the systematic review.
Study id	Identifier of the study	Type of study	Particpants (n), age and sex	Visual impairment	Type of intervention	Research question	Main findings	Implication for practice
#1	Argyropoulos et al., 2019, Greece	Qualitative study	Total: Adolescents (n=75), male (n=45), age 10 - 15, mean age 12 years. 12 - 15 years (n=37)	Low vision e.g. 6/18 to 3/60 (n=49). Blind e.g. less than 3/60 (n=26)	Braille, large print, listening, screen reading software or a combination of medium	Research questions: RQ1: What mediums do students with visual impairment (VI) prefer for their studying? RQ2: What are the opinions of students with VI regarding the best performance medium for their studying? RQ3: Are there any relationships between the preferences of students with VI regarding the preferred medium for their studying and (a) their age, (b) their type of vision loss (total or par…	Overall: RQ1) Medium preference for studying: Braille (40.0%), Large print (59%), Screen reading software (1%) . RQ2) Best performance medium: Listening (83%). The participants stated that they usually recorded the sessions or had their peers and parents read aloud to them. RQ3) low VI preferred large print (89.8%) and 10.2% preferred braille. Blind preferred Braille (96.2%). Preferred medium for…	Students should be systematically trained in using assistive technological devices and software during their schooling. It is necessary to educate teachers in using relevant assistive technological devices.
#2	Bouck & Weng, 2014, USA	Qualitative study	Total: Adolescents (n=5), male (n=2), age 16 - 19, teachers (n=2). Two eligible; Kelsey and Sarah	Kelsey: Perception of light on the right eye, 20/800 left eye. Sarah, Blind	eText player (ReadHear) for the delivering of math	RQ1: How does a supported eText technology support secondary students with visual impairment (VI) in algebra? RQ2: How does use of eText compare to students’ traditional means of accessing a textbook and instruction?	The total assessment averages across the five students was 43.9% correct out of the problems attempted with the supported eText and 48.4% for the traditional text presentation. For Kelsey and Sarah: eText ((20+0+40+80+20)/5=32%), traditional ((0+0+80+90+20)/3=38%). No definite conclusion. The study points in several directions, suggesting that the system has a potential to supplement printed text.	The need for teacher training. Access for technology at home and not only during class. Compatibility between programs targeted to students with VI are essential.
#3	Chang & Schaller, 2002, USA	Qualitative study	Total: Adolescents (n=12), male (n=4), age 16 - 20. Four above 17 years, thus eight eligible: Amanda, Allison, Amy, Frances, George, Robert, Sandy, Steve	One with light perception but losing it gradually, seven blind	Support from teachers	RQ: How does students with visual impairment (VI) perceive the support from teachers? (at a school for VI students).	Fraces enjoyed when teachers connected with students beyond what you normally would expect. Allison, Geroge, and Sandy experience positive feelings when regarded as just as capable as sighted students. Steve thought that his learning was enhanched when teachers described a proces in detail. Amy and Allison enjoyed assistive technology when this was provided with tangible support. Allison, Steve, …	None
#4	Emerson & Anderson, 2018, USA	Qualitative study	Total: Adolescents (n=44), male (n=32), age range from 10 - 21 (M= 16.02, SD =2.14)	Defined by the use or no-use of braille. 25 blind, and 19 visually impaired (VI)	MathType, Microsoft Word, and inserted descriptions was rendered into an html document that could be output by speech software (JAWS)	RQ: Identify which level of description is most useful for specific types of images in math problems, where use of the image is necessary for completing the problem.	Students averaged 15.1% correct for the control condition, 13.6% for the terse condition, 28.8% for the NCAM condition, and 28.6% for the extended condition. Correct rate of questions after description 29%. Looking at image categories of number lines (correct rate 41%). Looking at image categories of shapes, tables, line graphs, bar graphs and ray diagrams (correct rate 20-33%).	Math texts need to be more accessible. Materials should be provided in several formats simultaneously.
#5	Hahn et al., 2019, USA	Qualitative study	Total: Adolescents (n=22), male (n=11), age range from 10 - 22 years (M= 15.45), Hahn et al. excluded five in the subsequent analysis	Two with moderate visual impairment (VI), eight severe VI, and 7 blind	Multimodal touch screen - the ViTAL application (a classroom tool capable of presenting multisensory content in real time)	RQ: The study explores how accurate individuals are at extracting information from core graphical concepts displayed via embossed graphics and multisensory consumer touch screen devices.	6% more accuracy when answering questions regarding an embossed graphic as opposed to a tablet graphic, but not significant.	Multisensory touch screens have the potential to serve as a platform for propelling graphics beyond verbal descriptions, while also potentially alleviating the long lead time and specialized resources needed to create embossed tactile graphics.
#6	Landau et al., 2003, USA	Qualitative study	Total: Adolescents (n=8), male (n=5). Participants under 18 (n=5), 4 (n=4) male. Eligble participants: 1, 2, 3, 4 adjusted according to visual impairment (VI) criterion	Two with no useful vision, two with considerable useful vision and large print readers	Audio-tactile computer peripheral device the Talking Tactile Tablet (TTT)	RQ: To explore the feasibility and impact of using the TTT as a test accommodation for VI students for administering multiple-choice math tests.	The test results indicate that the TTT holds promise as a test-accommodation tool for VI students.	Participants should be allowed to work with the TTT prior to testing.
#7	Murphy & Darrah, 2015, USA	Quasi-experiment pre-/post-test design without a control group was applied. Qualitative questionaires	Total: Adolescents (n=32), age range 11 - 17. Teachers (n=5). Eligble participants according to visual impairment (VI) qriteria (n=23)	Five moderat VI, nine severe VI, two profound VI, two near total VI, five total blindness	Haptics-based apps; Exploring the Atom, Gravity on the Planets, Surface Area of a Cube, Exploring the Plant Cell, Blood Cells and Circulatory System	RQ1: Do the haptics-based apps adequately promote learning of content from national science and mathematics standards for students who are blind or VI? RQ2: Can the haptics-based apps be effectively deployed by classroom teachers?	RQ1) All apps improved the score compared to pre-test score (p<0.001). RQ2) Altogether positive responses from teachers.	Haptic devices and haptics-based software can be a useful tool in the classroom. The software can integrate rich information through the sense of touch to add to the information being provided through auditory and visual means. Incorporate the ideas of haptics-based products into teachers education programs in order to allow pre-service teachers to become familiar with these concepts and how they…
#8	Rosenblum & Herzberg, 2015, USA	Qualitative study	Total: Adolescents (n=12), male (n=4), grade 6th - 12 th	Not stated but one criteria to be in the study was to be a proficient braille reader and using braille as the primary literacy medium	Tactile graphics and braille materials in mathematics and science classes	RQ1: Do students who are tactile readers have access to tactile graphics, especially in mathematics and science classes? RQ2: Do students who are tactile readers have input into the preparation of the tactile graphics they receive? RQ3: According to students, what qualities compromise a 'good' tactile graphic? RQ4: Can students who are tactile readers accurately locate and identify requested info…	RQ1) The vast majority reported that there are times when they are not provided with materials in braille. RQ2) Most participants had input into the graphics they receive. RQ3) Participants had considerable feedback in how one graph could be improved. RQ4) Participants had difficulties in measuring lenghts and had difficulty locating information on the y-axis.	Accurate information from teachers to students with visual impairment about their skills. Professionals should consult youths when preparing materials in math and science classes.
#9	Rovira & Gapenne, 2009, France	Qualitative study	Total: Adolescents (n=3), age 14, male (n=1): Michael, Janice, Belinda	Congenital blind	Computerized platform: Tactos	RQ1: Evaluate the capacity of students ability to categorize geometric line drawings defined by several dimensions. RQ2: Compare the categorization strategies used when they performed identical tasks either with traditional material or with the Tactos system.	RQ1) Students recognized 100% of the line drawings using paper. Using Tactos Michael recognized 100%, Janice 93%, Belinda 86%. RQ2) Michael used analytical strategy. Belinda made one holistic choice in each task with Tactos. Janice used holistic strategy once on paper and three times with tactos.	Tactos may be considered a complementary system, which makes it possible to explore pictures that accompany written text.
#10	Vik, 2008, Norway	Qualitative study	Total: Adolescents (n=11), male (n=6), parents (n=13), main teachers (n=7), assistive teachers (n=13), teachers for the visually impaired (VI) (n=10), teachers from the national ressource center (n=8). Eligble participants according to visual status and health status: Charles, Claudia, Eddy, David	Visual acuity of 0.1	Braille, assistive reading devices, large print	RQ1: Investigating how environmental conditions for development in reading and support in Braille and assistive technology have influenced the literacy of 11 VI pupils in Norwegian mainstream schools.	RQ1) Multi-readers (the three boys) all had assistive reading devices for braille, print and auditory texts at school and home. Devices for Braille were used to a lesser extent than aids for audio and print. All three boys mastered the core curriculum for their grades. There were positive factors influencing the development of literacy: Early interventions from the parents, positive influence for…	A need for individual support in assistive reading devices and literacy e.g. informed decisions, guidance, early interventions.
Abbreviations:
VI: Visually impaired
TTT: Talking Tactile Tablet
RQ: Research question
